# Supplementary material for: The Israeli acute paralysis virus IRES captures host ribosomes by mimicking a ribosomal state with hybrid tRNAs
Source: EMBO J. 2019 Oct 14;38(21):e102226. doi: 10.15252/embj.2019102226 (PMC6826211; doi:10.15252/embj.2019102226)
Supplement: Supplementary file 2 — Movie EV1 [file EMBJ-38-e102226-s002.zip]

Archive with 5 entries (4 files):
- Movie_EV1.mov
- Figure_Legend_for_Movie_EV1.docx
- __MACOSX/
- __MACOSX/._Movie_EV1.mov
- __MACOSX/._Figure_Legend_for_Movie_EV1.docx
